# Supplementary material for: Innovative Methods Used in Monitoring COVID-19 in Europe: A Multinational Study
Source: Int J Environ Res Public Health. 2022 Dec 29;20(1):564. doi: 10.3390/ijerph20010564 (PMC9819661; doi:10.3390/ijerph20010564)
Supplement: Supplementary file 1 [file ijerph-20-00564-s001.zip]

Archive with 1 entries (1 files):
- ijerph-2002081-supplementary.pdf
